# Supplementary material for: Human Induced Pluripotent Stem Cell-Derived Models to Investigate Human Cytomegalovirus Infection in Neural Cells
Source: PLoS One. 2012 Nov 27;7(11):e49700. doi: 10.1371/journal.pone.0049700 (PMC3507916; doi:10.1371/journal.pone.0049700)
Supplement: Table S1 — RNA-Seq analysis of HCMV transcripts in infected NPCs. (XLSX) [file pone.0049700.s013.xlsx]

## Sheet: Sheet1
Gene	Location on genome	Counts
HCMVTRL1	970-1905	116
HCMVTRL2	1893-2240	1274
HCMVTRL3	3192-3536	2421
HCMVTRL4	3782-4294	2588
HCMVTRL5	4266-4610	486
HCMVTRL6	5612-5947	21
HCMVTRL7	6595-6843	333
HCMVTRL8	7284-7673	44
HCMVTRL9	7501-7932	66
HCMVTRL10	8182-8697	139
HCMVTRL11	8726-9430	1078
HCMVTRL12	9434-10684	5026
HCMVTRL13	10796-11239	2084
HCMVTRL14	11143-11703	1101
HCMVUL1	11810-12484	298
HCMVUL2	12865-13047	72
HCMVUL3	13007-13324	247
HCMVUL4	13464-13922	1631
HCMVUL5	14013-14513	2302
HCMVUL6	14612-15466	240
HCMVUL7	15526-16194	205
HCMVUL8	16234-16602	121
HCMVUL9	16612-17298	240
HCMVUL10	17222-18202	347
HCMVUL11	18295-19122	504
HCMVUL12	19100-19321	99
HCMVUL13	19320-20741	2476
HCMVUL14	20843-21874	779
HCMVUL15	21636-22604	640
HCMVUL16	22414-23106	507
HCMVUL17	23214-23528	713
HCMVUL18	23637-24743	76
HCMVUL19	24740-25036	40
HCMVUL20	25299-26321	195
HCMVUL21	26497-27024	273
HCMVUL22	27260-27646	1417
HCMVUL23	27863-28891	359
HCMVUL24	28933-30009	272
HCMVUL25	30057-32027	605
HCMVUL26	32209-32775	392
HCMVUL27	32831-34657	1035
HCMVUL28	34754-35893	475
HCMVUL29	35923-37005	364
HCMVUL30	37135-37500	136
HCMVUL31	37682-39766	862
HCMVUL32	39847-42993	520
HCMVUL33	43251-44423	284
HCMVUL34	44500-46014	1067
HCMVUL35	46093-48015	292
HCMVUL36	"48246-49471,49575-49776"	3009
HCMVUL37	"49910-50842,50947-50989,52219-52706"	549
HCMVUL38	51128-52123	1314
HCMVUL39	53024-53398	657
HCMVUL40	53213-53878	1915
HCMVUL41	53933-54358	647
HCMVUL42	54381-54854	608
HCMVUL43	54601-55164	640
HCMVUL44	55211-56512	1497
HCMVUL45	56653-59373	1019
HCMVUL46	59516-60388	148
HCMVUL47	60390-63338	329
HCMVUL48	63335-70060	1741
HCMVUL49	70400-72112	1452
HCMVUL50	72069-73262	779
HCMVUL51	73284-73757	313
HCMVUL52	73796-75802	1058
HCMVUL53	75795-76925	1199
HCMVUL54	76903-80631	4092
HCMVUL55	80772-83492	2144
HCMVUL56	83455-86007	1342
HCMVUL57	86574-90281	875
HCMVUL58	90864-91238	38
HCMVUL59	91202-91573	0
HCMVUL60	92333-92815	0
HCMVUL61	92844-94139	261
HCMVUL62	94111-94764	323
HCMVUL63	95331-95720	247
HCMVUL64	95901-96203	221
HCMVUL65	96315-96623	284
HCMVUL66	96472-96816	345
HCMVUL67	97095-97436	418
HCMVUL68	97747-98079	122
HCMVUL69	98199-100433	974
HCMVUL70	100533-103721	478
HCMVUL71	103239-104474	330
HCMVUL72	104555-105721	482
HCMVUL73	105737-106153	396
HCMVUL74	106125-107525	232
HCMVUL75	107901-110132	1114
HCMVUL76	110327-111304	281
HCMVUL77	110907-112835	406
HCMVUL78	112924-114219	3087
HCMVUL79	114274-115161	209
HCMVUL80	115198-117324	788
HCMVUL80a	116203-117324	559
HCMVUL81	117308-117658	86
HCMVUL82	117486-119165	643
HCMVUL83	119352-121037	339
HCMVUL84	121309-123069	940
HCMVUL85	123101-124021	151
HCMVUL86	124183-128295	321
HCMVUL87	128355-131180	345
HCMVUL88	131177-132466	159
HCMVUL89	"132463-133599,137502-138389"	337
HCMVUL90	133636-133836	13
HCMVUL91	133835-134170	67
HCMVUL92	134140-134745	142
HCMVUL93	134711-136495	409
HCMVUL94	136353-137390	482
HCMVUL95	138388-139983	395
HCMVUL96	140016-140363	182
HCMVUL97	140484-142607	1142
HCMVUL98	142701-144455	1341
HCMVUL99	144392-144964	829
HCMVUL100	145226-146344	163
HCMVUL101	146353-146700	72
HCMVUL102	146747-149143	822
HCMVUL103	149308-150057	109
HCMVUL104	150005-152098	267
HCMVUL105	151926-154796	865
HCMVUL106	154947-155324	75
HCMVUL107	155417-155869	123
HCMVUL108	156016-156387	111
HCMVUL109	157514-157810	83
HCMVUL110	157893-158276	85
HCMVUL111	159476-159799	141
HCMVUL111A	159678-159914	137
HCMVUL112; HCMVUL113	"160589-161345,161503-162800"	2680
HCMVUL114	162970-163722	374
HCMVUL115	163694-164614	599
HCMVUL116	164530-165564	732
HCMVUL117	165471-166745	837
HCMVUL118	166858-167487	328
HCMVUL119	167555-167983	135
HCMVUL120	168038-168643	131
HCMVUL121	168694-169236	159
HCMVUL122	169364-170599	301
HCMVUL123	"171006-172225,172396-172580,172695-172765"	2267
HCMVUL124	172798-173256	67
HCMVUL125	173111-173419	21
HCMVUL126	173505-173909	2
HCMVUL127	174495-174890	14
HCMVUL128	174865-175284	92
HCMVUL129	175354-175704	57
HCMVUL130	175662-176306	99
HCMVUL131	176641-176871	56
HCMVUL132	176931-177743	2143
HCMVIRL14	177773-178324	741
HCMVIRL13	178228-178671	141
HCMVIRL12	178783-180033	473
HCMVIRL11	180037-180741	224
HCMVIRL10	180770-181285	62
HCMVIRL9	181535-181966	186
HCMVIRL8	181794-182183	550
HCMVIRL7	182624-182872	4409
HCMVIRL6	183520-183855	59
HCMVIRL5	184857-185201	13416
HCMVIRL4	185173-185685	47569
HCMVIRL3	185931-186275	48124
HCMVIRL2	187227-187574	4883
HCMVIRL1	187562-188497	26
HCMVJ1I	188538-189563	28
HCMVIRS1	189765-192305	2035
HCMVUS1	192329-192967	1659
HCMVUS2	193116-193715	691
HCMVUS3	194130-194690	962
HCMVUS4	194832-195191	126
HCMVUS5	195230-195610	155
HCMVUS6	195400-195951	240
HCMVUS7	196374-197051	106
HCMVUS8	197253-197936	339
HCMVUS9	197951-198694	350
HCMVUS10	199080-199637	1073
HCMVUS11	199713-200360	1037
HCMVUS12	200546-201391	2542
HCMVUS13	201471-202256	1032
HCMVUS14	202325-203257	990
HCMVUS15	203302-204756	1370
HCMVUS16	204150-205079	630
HCMVUS17	205224-206105	235
HCMVUS18	206373-207197	2155
HCMVUS19	207335-208057	1550
HCMVUS20	208104-209177	1411
HCMVUS21	208975-209694	109
HCMVUS22	209871-211652	2409
HCMVUS23	211714-213492	868
HCMVUS24	213588-215090	700
HCMVUS25	215097-215636	208
HCMVUS26	215727-217538	523
HCMVUS27	217904-218992	473
HCMVUS28	219200-220171	1918
HCMVUS29	220426-221814	524
HCMVUS30	221618-222667	635
HCMVUS31	222674-223267	546
HCMVUS32	223385-223936	488
HCMVUS33	224072-224485	396
HCMVUS34	224480-224971	936
HCMVUS35	225209-225538	18
HCMVUS36	225426-225758	12
HCMVTRS1	226112-228478	512
HCMVJ1S	228680-229354	11
